# Supplementary material for: The taxonomic status of Dugesia biblica from Israel and Turkey (Platyhelminthes, Tricladida, Dugesiidae)
Source: Zookeys. 2015 May 28;(506):1–12. doi: 10.3897/zookeys.506.9663 (PMC4467178; doi:10.3897/zookeys.506.9663)
Supplement: Supplementary material 1 — Supplementary Table 1 [file zookeys-506-001-s001.xlsx]

## Sheet: Hoja1
Supplementary Table 1. Localities in Israel from which no specimens of Dugesia could be obtained during our samplings.
	Locality	Coordinates
	Nahal Meshoshim	33° 0'34.47"N 35° 8'11.15"E
	Nahal Taninim	32°32'54.15"N 34°54'50.77"E
	Ein Tut	32°36'49.56"N 35° 2'57.15"E
	Ein Hanatziv	32°28'16.64"N 35°30'13.25"E
	Nahal Alexander	32°23'19.69"N 34°53'20.42"E
	Ein Meholelim	32°35'30.07"N 35° 2'57.15"E
	En Shehar	32°36'5.60"N 35° 6'57.79"E
	Ein Alon	32°43'30.41"N 35° 1'26.07"E
	Ein Bedolah	33°10'19.13"N 35°34'3.93"E
	Ein Adarim	33° 8'3.45"N 35°38'50.27"E
	Ein Ashmura	33° 3'19.14"N 35°38'29.51"E
	Ein Akev	30°48'43.68"N 34°48'45.18"E
	Ein Hazahav	32°28'15.46"N 35°30'13.68"E
	Nahal Kishon	32°43'30.67"N 35° 5'53.43"E
	Beit Tzyda	32°54'2.41"N 35°38'16.70"E
	Ein Rehesh	32°39'28.88"N 35°28'19.76"E
	Ein Ayuv	32°35'30.07"N 35°33'9.48"E
	Birchat Ram	33°14'10.36"N 35°45'51.51"E
	Ein Namer	31°21'19.94"N 35°18'49.37"E
	Ein Kedem	32°45'36.09"N 34°59'42.67"E
	Ein Bokek	31°11'51.25"N 35°21'9.17"E
